# Supplementary material for: The Mitochondrial DNA Landscape of Modern Mexico
Source: Genes (Basel). 2021 Sep 21;12(9):1453. doi: 10.3390/genes12091453 (PMC8467843; doi:10.3390/genes12091453)
Supplement: Supplementary file 1 [file genes-12-01453-s001.zip]

Archive with 1 entries (1 files):
- genes-1377424-supplementary.xlsx
